# Supplementary material for: Association between body mass index and severe infection in older adults with microscopic polyangiitis: a retrospective cohort in Japan
Source: BMC Geriatr. 2021 Mar 9;21:171. doi: 10.1186/s12877-021-02123-y (PMC7942001; doi:10.1186/s12877-021-02123-y)
Supplement: Supplementary file 3 — Additional file 3. [file 12877_2021_2123_MOESM3_ESM.xlsx]

## Sheet: 20201120 ANCA体重　FFS込み
No	age ranges (10 years)	sex (male:1, female:2)	Observation period (months)	DM (1)	BMI	lymphocyte count	Serum albumin	Serum creatinine	BVAS	mPSL pulse (1)	IVCY (1)	RIT(1)	HD(0)	Severe infection(0)	Time from baseline to severe infection (months)
1	60	1	51	1	17.4818	920	3.1	11.67	12	0	0	0	0	1
2	70	1	76	0	17.7096	700	3.2	1.05	23	0	0	0	1	1
3	60	1	106	1	17.9089	800	3.5	8.77	12	0	0	0	0	1
4	70	2	102	0	18.2183	1422	3.2	1.18	28	0	0	0	1	1
5	60	1	95	1	18.3655	840	2.8	6.36	18	1	0	0	0	1
6	70	1	1	1	18.3	1314	3.5	10.38	18	1	0	0	0	0	0.8
7	60	2	66	1	19.2277	1340	3.3	0.79	18	1	1	0	1	1
8	70	2	8	1	19.7777	1400	2.7	1.96	14	0	0	0	1	1
9	70	1	24	1	19.8141	600	3.3	1.3	24	1	0	0	1	0	22.4
10	70	2	12	0	19.9481	740	4.4	7.86	12	0	0	0	1	0	11.4
11	70	2	48	1	20.202	774	1.9	4.6	16	0	0	0	1	1
12	70	2	44	0	21.0938	612	2.5	8.4	18	1	0	0	0	1
13	70	2	63	0	21.0938	828	4.1	1.94	20	1	0	0	1	1
14	60	1	61	0	22.4996	1278	2.8	0.76	18	0	0	0	1	1
15	70	2	36	0	24.8	860	2.2	7.52	12	1	0	0	0	0	35
16	70	2	3.36667	0	20.0777	1314	2.5	1	13	0	0	0	1	1
17	70	1	11.6	0	21.6311	784	2.4	0.55	7	1	0	0	1	1
18	70	2	11.9	0	17.1225	680	4.4	7.9	17	1	0	0	0	0	10.9
19	70	1	41.9333	0	22.8906	1472	3.7	1.79	11	0	0	0	1	1
20	70	2	53	0	19.6506	954	2	0.93	8	0	0	0	1	0	11.4
21	70	2	67.1667	1	18.0737	612	2	4.13	11	1	1	0	0	0	39.7
22	70	2	55.4	0	25.5102	1020	4.2	0.65	14	0	0	0	1	1
23	70	1	18.6333	0	18.0662	828	2.7	0.84	10	0	0	0	1	1
24	70	1	40.4333	0	20.4152	1376	3.3	2.66	17	0	0	0	1	1
25	70	2	49	0	23.2834	800	3.2	0.9	17	0	0	0	1	1
26	70	2	3.96667	0	21.0828	580	3.2	4.6	17	0	0	0	0	1
27	60	1	17.8	0	20.6905	860	2.2	1.86	15	0	0	0	1	1
28	70	1	50.5667	0	23.833	660	2.5	1.22	14	0	0	0	1	0	3
29	80	2	2.33333	0	20.3954	1744	3.4	0.98	10	0	0	0	1	1
30	80	2	3.26667	0	18.7305	768	3	1	17	1	0	0	1	0	2.4
31	70	2	99.4	1	16.4474	624	2.7	1.2	13	1	0	0	1	0	81.6
32	60	1	1.53333	0	14.6924	1332	3	1.2	15	0	1	0	1	0	1
33	70	1	4.33333	1	18.6709	920	2.6	1.9	14	1	0	0	1	0	4
34	60	1	0.533333	1	24.1588	1060	2.8	0.9	14	1	0	0	1	1
35	70	1	1.2	0	19.8141	1040	3.1	4.9	15	1	0	0	0	0	0.4
36	60	2	6.63333	1	22	1600	2.9	8	17	1	0	0	0	0	4.7
37	90	1	1.2	0	15.6599	1080	3.1	3.03	15	1	1	0	1	0	1
38	60	1	39	0	22.7732	810	3	3.9	16	0	0	0	0	1
39	70	2	56.4333	0	30.44	1580	3.3	0.8	14	1	0	0	0	1
40	60	2	53.3333	1	30.7574	1344	3.7	5.86	14	1	0	0	1	1
41	70	2	1.5	0	20.7756	468	2.7	5.9	13	1	0	0	0	1
42	60	2	104.767	0	22.3133	936	2.6	7.8	13	1	0	0	0	1
43	60	2	1.43333	0	21.0828	2000	2.8	1.8	15	1	0	0	1	1
44	70	1	30.3667	0	18.5901	1008	2.4	1.38	13	0	0	0	1	0	16.4
45	80	1	36	1	18.7305	1480	2.5	0.83	12	0	0	0	1	0	29.8
46	70	2	77.8667	0	22.0604	1320	3.6	0.82	12	1	1	0	1	1
47	60	2	54.1	0	19.736	1638	1.6	0.35	8	0	0	0	1	1
48	70	2	60.1667	0	27.2096	960	4.2	1.64	15	0	0	0	1	1
49	70	1	53.6333	0	23.9512	780	3.5	2.52	11	0	0	0	1	1
50	80	2	0.266667	0	23.2834	1360	2.1	0.61	8	0	0	0	1	1
51	80	1	50.0667	0	17.9089	1480	3.1	0.95	12	0	0	0	1	0	10.9
52	70	2	9.4	0	21.0007	1420	1.9	1.06	17	0	0	0	1	1
53	70	1	1.43333	0	20.1956	1332	2.4	0.81	5	0	0	0	1	1
54	70	2	44.4	0	20.3567	2160	1.8	3.77	14	0	0	0	1	1
55	70	1	18.2	0	17.5697	1100	2.9	6.17	17	1	0	0	1	0	9.1
56	60	1	40.3667	0	22.8749	1240	2.9	0.5	10	0	0	1	1	1
57	70	2	23.9333	0	23.0681	1386	2.2	0.64	14	1	1	0	1	1
58	60	1	22.5333	0	22.1453	1044	3.94	1.26	5	0	0	0	1	1
59	80	2	16.8	0	19.721	1380	2.2	0.66	14	0	0	0	1	0	16.6
60	80	2	12.7	0	19.9538	740	2.2	1.23	16	1	0	0	1	0	1.9
61	70	1	12.8	0	19.1467	760	3.2	2.06	14	1	0	0	1	0	7.6
62	60	1	16.6	0	22.8625	940	2.9	1.71	16	1	1	0	1	1
63	70	2	6.06667	0	22.8269	846	3	0.46	11	1	0	1	1	1
64	60	1	7.23333	0	24.974	1080	2.8	1.33	15	1	0	1	1	1
65	70	1	17.1333	1	20.582	920	1.6	0.47	11	0	0	0	1	1
66	80	1	3.56667	0	21.048	1008	3	3.77	17	0	0	0	1	1
67	60	2	3.3	0	25.4291	1560	1.9	0.56	11	1	0	1	1	1
68	80	2	0.333333	0	18.2222	880	2	1.2	5	0	0	0	1	1
69	60	1	77.9333	0	16.5289	1104	2.5	0.8	15	1	0	0	1	0	4.7
70	70	1	85.2667	0	19.8141	1116	4.3	2.08	11	0	0	0	1	0	2.3
71	70	1	92.8667	0	21.3599	774	3.9	2.83	15	0	0	0	1	1
72	80	2	21.4	0	23.1111	1340	3.5	3.5	14	0	0	0	1	1
73	70	1	15.4	1	26.2336	1740	2.5	2.03	17	1	0	0	0	1
74	80	1	28	0	24.1672	990	4.1	2.19	12	0	0	0	0	1
75	80	1	13.0667	0	18.3391	1020	3.3	3.98	14	0	0	0	0	1
76	70	1	16.9333	0	22.0522	684	4.1	1.32	11	0	0	0	1	1
77	60	1	51.9333	0	27.0842	1200	2.5	0.6	14	0	0	0	1	1
78	60	1	18.7	0	21.9671	1400	2.8	2	15	1	0	0	0	1
79	80	1	38.1	0	21.5451	846	2.5	0.71	12	0	0	0	1	1
80	70	2	4.76667	0	14.9515	1100	1.7	0.48	5	0	0	0	1	0	1.2
81	70	2	1.6	0	19.9965	1306.8	2.1	5.45	14	1	0	0	0	0	1.3
82	90	2	5.7	0	22.5215	1040	2.5	7.2	15	1	0	0	0	1
83	60	2	46.4667	0	18.9745	1332	3.2	2.45	14	1	0	0	1	0	16.4
84	60	1	2.5	1	19.3772	900	2.6	8.87	11	1	0	0	0	0	1.1
85	60	2	99.9	0	22.4766	680	2.5	0.9	13	1	0	0	1	1
86	60	2	53.4333	0	22.0604	860	3	1.2	15	1	1	0	1	1
87	70	1	91.3	1	22.6378	656	4	1.39	19	1	0	0	1	1
88	70	1	7.3	0	22.4996	684	3.8	0.72	8	0	0	1	1	1
89	80	1	8.53333	0	17.1468	1040	3.1	7	15	1	0	0	0	0	7.6
90	70	1	3.3	0	20.9572	828	3.7	2.32	11	0	0	0	1	1
91	70	1	12.9	0	22.4996	1160	2.1	1.33	14	1	0	0	1	1
92	70	1	16.7333	0	20.1951	1098	2.3	3.04	11	1	0	0	1	1
93	60	1	15.2667	1	23.9188	1160	3.4	1.52	6	0	0	0	1	1
